# Supplementary material for: Gd3+-Asparagine-Anionic Linear Globular Dendrimer Second-Generation G2 Complexes: Novel Nanobiohybrid Theranostics
Source: Contrast Media Mol Imaging. 2017 Sep 26;2017:3625729. doi: 10.1155/2017/3625729 (PMC5635473; doi:10.1155/2017/3625729)
Supplement: Supplementary file 1 — SP-1: T1 relaxation recovery time. SP-2: Blood clearance of Gd3+ ions of injected nano-contrast pattern. Y = -0.4814x + 86.68, R² = 0.99. [file 3625729.f1.zip › SP-2_CMMI_1908694.xlsx]

## Sheet: Sheet1
			X= Time (Min)	Y=% Blood Gd
			5	88	2
			10	83	3
			15	78	4
			30	71	2
			60	55	1
			80	46	2
			120	30	4
			140	21	2
